# Supplementary material for: A Bioglass-Based Antibiotic (Vancomycin) Releasing Bone Void Filling Putty to Treat Osteomyelitis and Aid Bone Healing
Source: Int J Mol Sci. 2021 Jul 20;22(14):7736. doi: 10.3390/ijms22147736 (PMC8304857; doi:10.3390/ijms22147736)
Supplement: Supplementary file 1 [file ijms-22-07736-s001.zip]

Archive with 1 entries (1 files):
- ijms-1239258-supplementary.pdf
